# Supplementary material for: Improving mental arithmetic ability of primary school students with schema teaching method: An experimental study
Source: PLoS One. 2024 Apr 16;19(4):e0297013. doi: 10.1371/journal.pone.0297013 (PMC11020525; doi:10.1371/journal.pone.0297013)
Supplement: S1 Data — (XLSX) [file pone.0297013.s001.xlsx]

## Sheet: Sheet1
Control Group Data
Student number	Addition pretest time（s）	Subtraction pretest time（s）	Addition post-test time（s）	Subtraction post-test time（s）	Addition pretest score	Subtraction pretest score	Addition post-test score	Subtraction post-test score
C_1	78	123	71	119	0	0	0	0
C_2	83	92	79	86	0	0	0	0
C_3	85	92	81	86	0	0.06	0	0
C_4	87	92	82	85	0	0.06	0	0
C_5	123	91	118	83	0	0.06	0	0
C_6	120	91	117	80	0	0.08	0	0
C_7	120	91	109	80	0	0.08	0	0
C_8	120	91	106	80	0.06	0.08	0.02	0
C_9	119	89	105	79	0.06	0.08	0.02	0
C_10	119	88	102	79	0.06	0.1	0.02	0.02
C_11	102	88	102	79	0.06	0.1	0.04	0.02
C_12	101	86	93	74	0.08	0.1	0.04	0.02
C_13	100	85	93	71	0.08	0.1	0.04	0.02
C_14	100	123	92	118	0.08	0.1	0.04	0.02
C_15	99	122	92	114	0.08	0.1	0.06	0.02
C_16	99	119	92	112	0.08	0.1	0.06	0.04
C_17	94	128	91	130	0.08	0.1	0.06	0.04
C_18	93	128	91	126	0.1	0.1	0.08	0.04
C_19	92	126	91	121	0.1	0.1	0.08	0.04
C_20	92	126	91	121	0.1	0.1	0.08	0.04
C_21	91	125	91	120	0.1	0.1	0.08	0.04
C_22	117	125	100	120	0.14	0.12	0.08	0.04
C_23	117	117	100	110	0.14	0.12	0.08	0.04
C_24	117	117	99	109	0.14	0.12	0.08	0.04
C_25	116	112	99	109	0.14	0.12	0.08	0.04
C_26	116	109	99	106	0.14	0.12	0.08	0.06
C_27	116	109	96	106	0.14	0.12	0.08	0.06
C_28	108	109	96	106	0.14	0.12	0.08	0.06
C_29	107	108	95	105	0.16	0.14	0.08	0.06
C_30	106	107	95	104	0.16	0.14	0.08	0.06
C_31	106	106	95	103	0.16	0.14	0.1	0.06
C_32	106	106	95	103	0.16	0.14	0.1	0.06
C_33	106	106	95	102	0.18	0.14	0.1	0.06
C_34	104	106	94	102	0.18	0.14	0.1	0.06
C_35	103	104	90	99	0.18	0.14	0.1	0.08
C_36	91	104	90	99	0.18	0.14	0.1	0.08
C_37	91	104	89	99	0.2	0.14	0.1	0.08
C_38	90	104	89	98	0.2	0.16	0.1	0.08
C_39	89	103	89	98	0.2	0.16	0.1	0.08
C_40	88	103	88	96	0.2	0.16	0.1	0.08
C_41	88	102	86	96	0.22	0.16	0.1	0.08
C_42	88	101	84	95	0.22	0.16	0.1	0.08
C_43	113	100	98	95	0.22	0.16	0.12	0.08
C_44	113	100	98	95	0.22	0.16	0.12	0.08
C_45	113	98	97	93	0.22	0.16	0.12	0.1
C_46	112	98	97	93	0.22	0.16	0.12	0.1
C_47	111	95	97	92	0.22	0.16	0.12	0.1
C_48	111	94	97	91	0.22	0.16	0.14	0.1
C_49	111	94	97	91	0.24	0.18	0.14	0.1
C_50	110	93	97	91	0.24	0.18	0.14	0.12
C_51	110	93	97	90	0.24	0.18	0.14	0.12
C_52	108	93	97	89	0.24	0.18	0.14	0.14
