# Supplementary material for: Improving mental arithmetic ability of primary school students with schema teaching method: An experimental study
Source: PLoS One. 2024 Apr 16;19(4):e0297013. doi: 10.1371/journal.pone.0297013 (PMC11020525; doi:10.1371/journal.pone.0297013)
Supplement: S2 Data — (XLSX) [file pone.0297013.s002.xlsx]

## Sheet: Sheet1
Experimental Group Data
Student number	Addition pretest time（s）	Subtraction pretest time（s）	Addition post-test time（s）	Subtraction post-test time（s）	Addition pretest score	Subtraction pretest score	Addition post-test score	Subtraction post-test score
E_1	78	78	64	62	0	0	0	0
E_2	79	84	64	66	0	0	0	0
E_3	81	86	64	67	0	0	0	0
E_4	84	121	64	114	0	0.06	0	0
E_5	85	121	65	112	0.02	0.06	0	0
E_6	85	121	66	111	0.02	0.06	0	0
E_7	87	119	66	110	0.02	0.08	0	0
E_8	87	119	67	110	0.04	0.08	0	0
E_9	89	119	68	109	0.06	0.08	0	0
E_10	89	118	69	109	0.06	0.08	0	0
E_11	91	117	74	106	0.06	0.08	0	0
E_12	92	116	75	105	0.06	0.1	0	0
E_13	122	115	114	104	0.06	0.1	0	0
E_14	121	114	114	103	0.08	0.1	0	0
E_15	121	113	114	103	0.08	0.1	0	0.02
E_16	121	112	113	102	0.08	0.12	0	0.02
E_17	120	112	111	102	0.08	0.12	0	0.02
E_18	120	95	111	82	0.08	0.12	0	0.02
E_19	119	94	109	81	0.08	0.12	0	0.02
E_20	119	93	109	80	0.1	0.12	0	0.02
E_21	119	93	107	78	0.1	0.12	0	0.02
E_22	118	92	107	74	0.1	0.12	0	0.02
E_23	117	92	105	73	0.1	0.14	0	0.02
E_24	113	91	103	73	0.12	0.14	0.02	0.04
E_25	113	89	102	73	0.12	0.14	0.02	0.04
E_26	113	88	98	72	0.12	0.14	0.02	0.04
E_27	113	88	97	71	0.12	0.14	0.02	0.04
E_28	112	87	95	69	0.12	0.14	0.02	0.04
E_29	112	86	93	69	0.12	0.14	0.02	0.04
E_30	111	111	92	98	0.14	0.14	0.02	0.04
E_31	110	110	90	97	0.14	0.14	0.02	0.04
E_32	110	110	90	97	0.14	0.14	0.02	0.04
E_33	109	110	90	97	0.14	0.16	0.02	0.04
E_34	108	110	89	96	0.14	0.16	0.02	0.04
E_35	107	109	89	96	0.14	0.16	0.02	0.04
E_36	106	109	89	96	0.14	0.16	0.02	0.04
E_37	106	108	88	94	0.14	0.16	0.02	0.04
E_38	105	107	88	93	0.14	0.16	0.02	0.04
E_39	105	106	88	93	0.16	0.16	0.02	0.06
E_40	104	105	87	91	0.16	0.16	0.02	0.06
E_41	104	105	86	89	0.16	0.16	0.02	0.06
E_42	103	105	86	89	0.18	0.16	0.02	0.06
E_43	101	104	84	88	0.18	0.18	0.02	0.06
E_44	98	104	83	88	0.18	0.18	0.02	0.06
E_45	97	104	81	87	0.18	0.18	0.02	0.06
E_46	95	101	80	84	0.18	0.18	0.02	0.06
E_47	95	100	79	84	0.18	0.18	0.02	0.08
E_48	95	97	79	83	0.2	0.18	0.02	0.08
E_49	95	96	79	82	0.2	0.18	0.02	0.08
E_50	94	122	79	116	0.2	0.18	0.04	0.08
E_51	92	125	79	121	0.2	0.18	0.04	0.08
E_52	92	126	76	126	0.2	0.18	0.04	0.1
